# Supplementary material for: Combining Chromatographic, Rheological, and Mechanical Analysis to Study the Manufacturing Potential of Acrylic Blends into Polyacrylic Casts
Source: Materials (Basel). 2021 Nov 17;14(22):6939. doi: 10.3390/ma14226939 (PMC8621424; doi:10.3390/ma14226939)
Supplement: Supplementary file 1 [file materials-14-06939-s001.zip]

Archive with 1 entries (1 files):
- materials-1461564-supplementary.pdf
